# Supplementary material for: Molecular Surveillance of ESBL and Carbapenemase Genes in Gram-Negative Bacterial Pathogens Isolated from Various Clinical Samples Collected from Northern Region of United Arab Emirates
Source: Microorganisms. 2025 Aug 12;13(8):1880. doi: 10.3390/microorganisms13081880 (PMC12388057; doi:10.3390/microorganisms13081880)
Supplement: Supplementary file 1 [file microorganisms-13-01880-s001.zip]

Archive with 1 entries (1 files):
- microorganisms-3776544-supplementary.pdf
